# Supplementary material for: Phytoplankton dynamics in a shellfish farming lagoon in a deltaic system threatened by ongoing climate change
Source: Sci Rep. 2024 Aug 21;14:19424. doi: 10.1038/s41598-024-70492-6 (PMC11339385; doi:10.1038/s41598-024-70492-6)
Supplement: Supplementary file 9 — Supplementary Table 3. [file 41598_2024_70492_MOESM9_ESM.xlsx]

## Sheet: Supplementary Table S3
	Initial ratios - April															Final ratios - April
Class / Pigment	Chl c2	MGDVP	Perid	Fuco	19'HF	Viola	Diadino	Anterax	Allox	Diato	Zeax	Lut	Chl b	beCar	Chl a	Chlc2	MGDVP	Perid	Fuco	19'HF	Viola	Diadino	Anterax	Allox	Diato	Zeax	Lut	Chlb	beCar	Chla
Diat-1	0.0609918	0	0	0.711449	0	0.0072111	0.131033	0	0	0.0243311	0.0141421	0	0	0	0.77	0.0380809	0	0	0.391075	0	0.00396385	0.0720271	0	0	0.00963778	0.00543284	0	0	0	0.479783
Crypt	0	0	0	0	0	0	0	0	0.359072	0	0	0	0	0.0133041	1	0	0	0	0	0	0	0	0	0.48621	0	0	0	0	0.0164755	0.497315
Crys	0.02	0	0	0.0262	0	0.053	0.01	0	0	0.015	0.022	0	0	0	1	0.017449	0	0	0.0228581	0	0.0462397	0.00872448	0	0	0.0130867	0.0191939	0	0	0	0.872448
Cyan-1	0	0	0	0	0	0	0	0	0	0	0.0587537	0	0	0	1	0	0	0	0	0	0	0	0	0	0	0.0554933	0	0	0	0.944507
Cyan-2	0	0	0	0	0	0	0	0	0	0	0.361657	0	0	0	1	0	0	0	0	0	0	0	0	0	0	0.265601	0	0	0	0.734399
Chlor	0	0	0	0	0	0.0290953	0	0.00616441	0	0	0.0117473	0.177296	0.31175	0.00889988	1	0	0	0	0	0	0.0188325	0	0.00399003	0	0	0.00760369	0.114758	0.201786	0.00576062	0.647269
Pras-1	0	0.00387298	0	0	0	0.078187	0	0.0100995	0	0	0.0131909	0.0437035	0.793877	0.0691014	1	0	0.00192491	0	0	0	0.0388597	0	0.00501955	0	0	0.00655601	0.0217211	0.394565	0.0343441	0.49701
Pras-2	0	0.0224944	0	0	0	0.0616036	0	0.0100995	0	0	0.0180278	0.0603987	0.876312	0.0260768	1	0	0.0108406	0	0	0	0.0296883	0	0.0048672	0	0	0.00868802	0.0291076	0.422316	0.0125671	0.481925
Eugl	0	0	0	0	0	0	0.225389	0	0	0.0518748	0.0144222	0.0347851	0.393492	0	1	0	0	0	0	0	0	0.131043	0	0	0.0301604	0.00838519	0.0202243	0.228779	0	0.581408
Raph	0.0638749	0.00141421	0	0.476301	0	0.0714423	0.046	0	0	0	0.0155563	0	0	0	1	0.0480813	0.00106454	0	0.358532	0	0.0537776	0.0346261	0	0	0	0.0117099	0	0	0	0.492209
Hapt6_f	0.135647	0	0	0.133941	0.686406	0	0.0542218	0	0	0	0	0	0	0.00916515	1	0.0671724	0	0	0.0663278	0.339909	0	0.0268507	0	0	0	0	0	0	0.0045386	0.495201
Hapt7	0.193907	0.011619	0	0.0548088	0.240541	0	0.117431	0	0	0.04272	0	0	0	0	1	0.187001	0.0064386	0	0.0303721	0.133295	0	0.0650739	0	0	0.0236732	0	0	0	0	0.554147
Din-1	0.226097	0.00565685	0.541276	0	0	0	0.236829	0	0	0	0	0	0	0	1	0.114997	0.00284516	0.27224	0	0	0	0.106959	0	0	0	0	0	0	0	0.502959
Din-2	0.106193	0.00565685	0	0.0964365	0.127646	0	0.064025	0	0	0.0860814	0	0	0	0	1	0.0714606	0.00380667	0	0.064895	0.0858971	0	0.0430843	0	0	0.0579267	0	0	0	0	0.67293
	Initial ratios - July(1)															Final ratios - July(1)
Class / Pigment	Chl c2	MGDVP	Perid	Fuco	19'HF	Viola	Diadino	Anterax	Allox	Diato	Zeax	Lut	Chl b	beCar	Chl a	Chlc2	MGDVP	Perid	Fuco	19'HF	Viola	Diadino	Anterax	Allox	Diato	Zeax	Lut	Chlb	beCar	Chla
Diat-1	0.0609918	0	0	0.711449	0	0.0072111	0.131033	0	0	0.0243311	0.0141421	0	0	0	0.77	0.00776019	0	0	0.633162	0	0.00273508	0.0496991	0	0	0.00922846	0.00536393	0	0	0	0.292051
Crypt	0	0	0	0	0	0	0	0	0.359072	0	0	0	0	0.0133041	1	0	0	0	0	0	0	0	0	0.261643	0	0	0	0	0.00969423	0.728663
Crys	0.02	0	0	0.0262	0	0.053	0.01	0	0	0.015	0.022	0	0	0	1	0.017449	0	0	0.0228581	0	0.0462397	0.00872448	0	0	0.0130867	0.0191939	0	0	0	0.872448
Cyan-1	0	0	0	0	0	0	0	0	0	0	0.0587537	0	0	0	1	0	0	0	0	0	0	0	0	0	0	0.0554933	0	0	0	0.944507
Cyan-2	0	0	0	0	0	0	0	0	0	0	0.361657	0	0	0	1	0	0	0	0	0	0	0	0	0	0	0.265601	0	0	0	0.734399
Chlor	0	0	0	0	0	0.0290953	0	0.00616441	0	0	0.0117473	0.177296	0.31175	0.00889988	1	0	0	0	0	0	0.0244575	0	0.00518181	0	0	0.00987482	0.149035	0.262057	0.00748125	0.541912
Pras-1	0	0.00387298	0	0	0	0.078187	0	0.0100995	0	0	0.0131909	0.0437035	0.793877	0.0691014	1	0	0.00223985	0	0	0	0.0452176	0	0.00584081	0	0	0.00762865	0.0252749	0.295509	0.0399631	0.578326
Pras-2	0	0.0224944	0	0	0	0.0616036	0	0.0100995	0	0	0.0180278	0.0603987	0.876312	0.0260768	1	0	0.0108406	0	0	0	0.0296883	0	0.0048672	0	0	0.00868802	0.0291076	0.422316	0.0125671	0.481925
Eugl	0	0	0	0	0	0	0.225389	0	0	0.0518748	0.0144222	0.0347851	0.393492	0	1	0	0	0	0	0	0	0.131043	0	0	0.0301604	0.00838519	0.0202243	0.228779	0	0.581408
Raph	0.0638749	0.00141421	0	0.476301	0	0.0714423	0.046	0	0	0	0.0155563	0	0	0	1	0.0626954	0.0013881	0	0.467506	0	0.101162	0.0451506	0	0	0	0.0152691	0	0	0	0.306829
Hapt6_f	0.135647	0	0	0.133941	0.686406	0	0.0542218	0	0	0	0	0	0	0.00916515	1	0.0665322	0	0	0.0656956	0.3462	0	0.0265948	0	0	0	0	0	0	0.00449534	0.490482
Hapt7	0.193907	0.011619	0	0.0548088	0.240541	0	0.117431	0	0	0.04272	0	0	0	0	1	0.275317	0.00573917	0	0.0270727	0.118815	0	0.0580049	0	0	0.0211015	0	0	0	0	0.493949
Din-1	0.226097	0.00565685	0.541276	0	0	0	0.236829	0	0	0	0	0	0	0	1	0.0767104	0.00518778	0.499046	0	0	0	0.138952	0	0	0	0	0	0	0	0.280104
Din-2	0.106193	0.00565685	0	0.0964365	0.127646	0	0.064025	0	0	0.0860814	0	0	0	0	1	0.0714606	0.00380667	0	0.064895	0.0858971	0	0.0430843	0	0	0.0579267	0	0	0	0	0.67293
	Initial ratios - July(2)															Final ratios - July(2)
Class / Pigment	Chl c2	MGDVP	Perid	Fuco	19'HF	Viola	Diadino	Anterax	Allox	Diato	Zeax	Lut	Chl b	beCar	Chl a	Chlc2	MGDVP	Perid	Fuco	19'HF	Viola	Diadino	Anterax	Allox	Diato	Zeax	Lut	Chlb	beCar	Chla
Diat-1	0.0609918	0	0	0.711449	0	0.0072111	0.131033	0	0	0.0243311	0.0141421	0	0	0	0.77	0.00257912	0	0	0.732138	0	0.00183118	0.0547121	0	0	0.00551561	0.00340688	0	0	0	0.199818
Crypt	0	0	0	0	0	0	0	0	0.359072	0	0	0	0	0.0133041	1	0	0	0	0	0	0	0	0	0.436493	0	0	0	0	0.00995546	0.553552
Crys	0.02	0	0	0.0262	0	0.053	0.01	0	0	0.015	0.022	0	0	0	1	0.0248541	0	0	0.0300881	0	0.0837555	0.00744893	0	0	0.0220975	0.0166575	0	0	0	0.815098
Cyan-1	0	0	0	0	0	0	0	0	0	0	0.0587537	0	0	0	1	0	0	0	0	0	0	0	0	0	0	0.0675313	0	0	0	0.932469
Cyan-2	0	0	0	0	0	0	0	0	0	0	0.361657	0	0	0	1	0	0	0	0	0	0	0	0	0	0	0.252761	0	0	0	0.747239
Chlor	0	0	0	0	0	0.0290953	0	0.00616441	0	0	0.0117473	0.177296	0.31175	0.00889988	1	0	0	0	0	0	0.0207023	0	0.00632775	0	0	0.00583635	0.160662	0.233198	0.00421549	0.569058
Pras-1	0	0.00387298	0	0	0	0.078187	0	0.0100995	0	0	0.0131909	0.0437035	0.793877	0.0691014	1	0	0.00243369	0	0	0	0.0453442	0	0.00547507	0	0	0.00419161	0.018779	0.341188	0.0535842	0.529004
Pras-2	0	0.0224944	0	0	0	0.0616036	0	0.0100995	0	0	0.0180278	0.0603987	0.876312	0.0260768	1	0	0.0121483	0	0	0	0.0174544	0	0.00495181	0	0	0.0119282	0.0297485	0.512236	0.0134375	0.398096
Eugl	0	0	0	0	0	0	0.225389	0	0	0.0518748	0.0144222	0.0347851	0.393492	0	1	0	0	0	0	0	0	0.160935	0	0	0.0267753	0.00647114	0.0356077	0.165778	0	0.604432
Raph	0.0638749	0.00141421	0	0.476301	0	0.0714423	0.046	0	0	0	0.0155563	0	0	0	1	0.0330454	0.00137921	0	0.274492	0	0.306128	0.0364588	0	0	0	0.00849279	0	0	0	0.340003
Hapt6_f	0.135647	0	0	0.133941	0.686406	0	0.0542218	0	0	0	0	0	0	0.00916515	1	0.0295276	0	0	0.0468284	0.462757	0	0.0176416	0	0	0	0	0	0	0.00304593	0.440199
Hapt7	0.193907	0.011619	0	0.0548088	0.240541	0	0.117431	0	0	0.04272	0	0	0	0	1	0.532901	0.00476334	0	0.0247423	0.0890581	0	0.0528184	0	0	0.0196224	0	0	0	0	0.276095
Din-1	0.226097	0.00565685	0.541276	0	0	0	0.236829	0	0	0	0	0	0	0	1	0.183372	0.00303236	0.665247	0	0	0	0.049128	0	0	0	0	0	0	0	0.0992202
Din-2	0.106193	0.00565685	0	0.0964365	0.127646	0	0.064025	0	0	0.0860814	0	0	0	0	1	0.0583416	0.00543174	0	0.0365103	0.0750604	0	0.0468288	0	0	0.0457063	0	0	0	0	0.732121
	Initial ratios - Jan																Final ratios - Jan
Class / Pigment	Chl c2	MGDVP	Perid	Prasino	Fuco	19'HF	Viola	Diadino	Anterax	Allox	Diato	Zeax	Lut	Chl b	beCar	Chl a	Chl c2	MGDVP	Perid	Prasino	Fuco	19'HF	Viola	Diadino	Anterax	Allox	Diato	Zeax	Lut	Chl b	beCar	Chl a
Diat-1	0.0609918	0	0	0	0.711449	0	0.0072111	0.131033	0	0	0.0243311	0.0141421	0	0	0	0.77	0.0106477	0	0	0	0.893098	0	0.00080025	0.0229213	0	0	0.0035505	0.00241006	0	0	0	0.066572
Crypt	0	0	0	0	0	0	0	0	0	0.359072	0	0	0	0	0.0133041	1	0	0	0	0	0	0	0	0	0	0.794905	0	0	0	0	0.00755918	0.197536
Crys	0.02	0	0	0	0.0262	0	0.053	0.01	0	0	0.015	0.022	0	0	0	1	0.0126208	0	0	0	0.02388	0	0.0358739	0.00874473	0	0	0.00713591	0.0161203	0	0	0	0.895624
Cyan-1	0	0	0	0	0	0	0	0	0	0	0	0.0587537	0	0	0	1	0	0	0	0	0	0	0	0	0	0	0	0.0548782	0	0	0	0.945122
Cyan-2	0	0	0	0	0	0	0	0	0	0	0	0.361657	0	0	0	1	0	0	0	0	0	0	0	0	0	0	0	0.261611	0	0	0	0.738389
Chlor	0	0	0	0	0	0	0.0290953	0	0.00616441	0	0	0.0117473	0.177296	0.31175	0.00889988	1	0	0	0	0	0	0	0.0197941	0	0.00584623	0	0	0.0114209	0.090509	0.247449	0.00460281	0.620378
Pras-1	0	0.00387298	0	0	0	0	0.078187	0	0.0100995	0	0	0.0131909	0.0437035	0.793877	0.0691014	1	0	0.0030709	0	0	0	0	0.0560874	0	0.00707684	0	0	0.00615048	0.0239917	0.432732	0.0326776	0.438213
Pras-2	0	0.0224944	0	0	0	0	0.0616036	0	0.0100995	0	0	0.0180278	0.0603987	0.876312	0.0260768	1	0	0.0140559	0	0	0	0	0.0294701	0	0.00493378	0	0	0.0115115	0.0267182	0.502694	0.0175389	0.393078
Pras-3	0	0	0	0.14541	0	0	0	0	0	0	0	0	0	0	0	1	0	0	0	0.353395	0	0	0	0	0	0	0	0	0	0	0	0.646605
Eugl	0	0	0	0	0	0	0	0.225389	0	0	0.0518748	0.0144222	0.0347851	0.393492	0	1	0	0	0	0	0	0	0	0.152621	0	0	0.0347697	0.00549927	0.0151865	0.24031	0	0.551614
Raph	0.0638749	0.00141421	0	0	0.476301	0	0.0714423	0.046	0	0	0	0.0155563	0	0	0	1	0.0497694	0.00103998	0	0	0.405537	0	0.071254	0.052779	0	0	0	0.0144124	0	0	0	0.405208
Hapt6_f	0.135647	0	0	0	0.133941	0.686406	0	0.0542218	0	0	0	0	0	0	0.00916515	1	0.0826991	0	0	0	0.0753166	0.232044	0	0.0284477	0	0	0	0	0	0	0.00416245	0.57733
Hapt7	0.193907	0.011619	0	0	0.0548088	0.240541	0	0.117431	0	0	0.04272	0	0	0	0	1	0.0900174	0.00930143	0	0	0.0459735	0.194808	0	0.0993436	0	0	0.0282525	0	0	0	0	0.532304
Din-1	0.226097	0.00565685	0.541276	0	0	0	0	0.236829	0	0	0	0	0	0	0	1	0.292034	0.00382121	0.409632	0	0	0	0	0.123443	0	0	0	0	0	0	0	0.17107
Din-2	0.106193	0.00565685	0	0	0.0964365	0.127646	0	0.064025	0	0	0.0860814	0	0	0	0	1	0.066676	0.0035803	0	0	0.0526154	0.0807767	0	0.0366384	0	0	0.0373818	0	0	0	0	0.722331
	Initial ratios - May															Final ratios - May
Class / Pigment	Chl c2	MGDVP	Perid	Fuco	19'HF	Viola	Diadino	Anterax	Allox	Diato	Zeax	Lut	Chl b	beCar	Chl a	Chlc2	MGDVP	Perid	Fuco	19'HF	Viola	Diadino	Anterax	Allox	Diato	Zeax	Lut	Chlb	beCar	Chla
Diat-1	0.0609918	0	0	0.711449	0	0.0072111	0.131033	0	0	0.0243311	0.0141421	0	0	0	0.77	0.0499902	0	0	0.359127	0	0.00214531	0.0361286	0	0	0.00273721	0.00241392	0	0	0	0.547458
Crypt	0	0	0	0	0	0	0	0	0.359072	0	0	0	0	0.0133041	1	0	0	0	0	0	0	0	0	0.291768	0	0	0	0	0.0108104	0.697422
Crys	0.02	0	0	0.0262	0	0.053	0.01	0	0	0.015	0.022	0	0	0	1	0.017449	0	0	0.0228581	0	0.0462397	0.00872448	0	0	0.0130867	0.0191939	0	0	0	0.872448
Cyan-1	0	0	0	0	0	0	0	0	0	0	0.0587537	0	0	0	1	0	0	0	0	0	0	0	0	0	0	0.0554933	0	0	0	0.944507
Cyan-2	0	0	0	0	0	0	0	0	0	0	0.361657	0	0	0	1	0	0	0	0	0	0	0	0	0	0	0.265601	0	0	0	0.734399
Chlor	0	0	0	0	0	0.0290953	0	0.00616441	0	0	0.0117473	0.177296	0.31175	0.00889988	1	0	0	0	0	0	0.02017	0	0.00427342	0	0	0.00814373	0.122909	0.145094	0.00616976	0.69324
Pras-1	0	0.00387298	0	0	0	0.078187	0	0.0100995	0	0	0.0131909	0.0437035	0.793877	0.0691014	1	0	0.00164792	0	0	0	0.0286487	0	0.00429726	0	0	0.00561263	0.0185955	0.193742	0.321964	0.425492
Pras-2	0	0.0224944	0	0	0	0.0616036	0	0.0100995	0	0	0.0180278	0.0603987	0.876312	0.0260768	1	0	0.0108406	0	0	0	0.0296883	0	0.0048672	0	0	0.00868802	0.0291076	0.422316	0.0125671	0.481925
Eugl	0	0	0	0	0	0	0.225389	0	0	0.0518748	0.0144222	0.0347851	0.393492	0	1	0	0	0	0	0	0	0.293383	0	0	0.0245258	0.00681865	0.016446	0.186038	0	0.472788
Raph	0.0638749	0.00141421	0	0.476301	0	0.0714423	0.046	0	0	0	0.0155563	0	0	0	1	0.0381436	0.000844514	0	0.284429	0	0.0426626	0.0274694	0	0	0	0.00928965	0	0	0	0.597161
Hapt6_f	0.135647	0	0	0.133941	0.686406	0	0.0542218	0	0	0	0	0	0	0.00916515	1	0.0671724	0	0	0.0663278	0.339909	0	0.0268507	0	0	0	0	0	0	0.0045386	0.495201
Hapt7	0.193907	0.011619	0	0.0548088	0.240541	0	0.117431	0	0	0.04272	0	0	0	0	1	0.139583	0.00681413	0	0.0321435	0.141069	0	0.0688693	0	0	0.0250539	0	0	0	0	0.586467
Din-1	0.226097	0.00565685	0.541276	0	0	0	0.236829	0	0	0	0	0	0	0	1	0.112494	0.00281455	0.269311	0	0	0	0.117834	0	0	0	0	0	0	0	0.497547
Din-2	0.106193	0.00565685	0	0.0964365	0.127646	0	0.064025	0	0	0.0860814	0	0	0	0	1	0.0714606	0.00380667	0	0.064895	0.0858971	0	0.0430843	0	0	0.0579267	0	0	0	0	0.67293
